# Supplementary material for: A Cross-Sectional Study of Rift Valley Fever Exposure in Humans and Livestock in Southwestern Uganda Using a One Health Approach: Evidence of Elevated Seroprevalence Outside Recognized Outbreak Periods
Source: Pathogens. 2026 Feb 17;15(2):224. doi: 10.3390/pathogens15020224 (PMC12943168; doi:10.3390/pathogens15020224)
Supplement: Supplementary file 1 [file pathogens-15-00224-s001.zip]

Archive with 1 entries (1 files):
- pathogens-4135244-supplementary.pdf
